# Supplementary material for: Rhizosphere Microbe Affects Soil Available Nitrogen and Its Implication for the Ecological Adaptability and Rapid Growth of Dendrocalamus sinicus, the Strongest Bamboo in the World
Source: Int J Mol Sci. 2023 Sep 28;24(19):14665. doi: 10.3390/ijms241914665 (PMC10572720; doi:10.3390/ijms241914665)
Supplement: Supplementary file 1 [file ijms-24-14665-s001.zip]

Archive with 3 entries (3 files):
- Figure S1.pdf
- Figure S2.pdf
- Supplementary Tables.pdf
